# Supplementary material for: Evolution of Multiple Additive Loci Caused Divergence between Drosophila yakuba and D. santomea in Wing Rowing during Male Courtship
Source: PLoS One. 2012 Aug 30;7(8):e43888. doi: 10.1371/journal.pone.0043888 (PMC3431401; doi:10.1371/journal.pone.0043888)
Supplement: File S1 — Backcross reads. This file contains the number of HiSeq reads corresponding to each backcross fly after parsing. (TXT) [file pone.0043888.s008.txt]

bad_barcodes	258126
unreadable_barcodes	7060
linkers	19152
junk	51891
indivsan00_2_AAATAG	17048
indivsan00_3_TATATG	7481
indivsan00_5_TATGCG	4629
indivsan00_6_AACGAG	29749
indivsan00_7_TAGCTG	12173
indivsan00_8_ATATGG	40912
indivsan00_9_GTTCAG	15481
indivsan00_10_ATCTTG	17703
indivsan00_11_TAATTG	4257
indivsan00_12_CATACG	1129
indivsan00_15_TACAAG	49637
indivsan00_17_TACGTG	12951
indivsan00_18_CAGCCG	963
indivsan00_19_CTACAG	17793
indivsan00_20_ATTCTG	34951
indivsan00_21_TTCTCG	6449
indivsan00_22_CAATCG	1350
indivsan00_23_GATAGG	15668
indivsan00_24_CACATG	12321
indivsan00_25_CACGCG	1560
indivsan00_26_GAGCGG	29955
indivsan00_27_GTACTG	31475
indivsan00_28_TTTCCG	6267
indivsan00_29_CTCTGG	33434
indivsan00_30_GAATGG	11933
indivsan00_31_TATTAG	14321
indivsan00_32_GACACG	3138
indivsan00_33_CAGAAG	39209
indivsan00_35_TAGGAG	44947
indivsan00_36_ATACCG	21366
indivsan00_37_CTTCGG	33670
indivsan00_38_ATCCAG	30940
indivsan00_39_TAACAG	9049
indivsan00_40_GATTCG	1774
indivsan00_41_AACAGG	35168
indivsan00_43_GAGATG	58730
indivsan00_44_CAGGTG	36498
indivsan00_45_TTACGG	33542
indivsan00_47_ATTGAG	146555
indivsan00_48_TTCCTG	33994
indivsan00_49_CAACTG	3029
indivsan00_50_AATTGG	35449
indivsan00_51_CACTAG	50047
indivsan00_52_AAGACG	54237
indivsan00_53_GAGGCG	10714
indivsan00_54_GTAGAG	61849
indivsan00_55_TTTGTG	34748
indivsan00_56_GTCCGG	16500
indivsan00_57_GAACCG	6675
indivsan00_58_CATCAG	6033
indivsan00_59_GACTTG	40949
indivsan00_60_TAGAGG	63181
indivsan00_62_TTAATG	203491
indivsan00_63_ATAGTG	145965
indivsan00_64_CTTGCG	11408
indivsan00_65_TTCGAG	61353
indivsan00_66_AAACGG	51907
indivsan00_67_GATCTG	8692
indivsan00_68_AACTCG	16324
indivsan00_72_GAGTAG	80766
indivsan00_73_CTAACG	22930
indivsan00_74_TTAGCG	26731
indivsan00_75_CTCAAG	97729
indivsan00_77_CTCGTG	12986
indivsan00_78_CAAGAG	4860
indivsan00_79_AATCCG	2680
indivsan00_81_TACTGG	44750
indivsan00_82_AAGTTG	56562
indivsan00_83_GTAAGG	95121
indivsan00_84_TTTAAG	66674
indivsan00_85_GTCATG	15202
indivsan00_86_GTCGCG	2687
indivsan00_90_GAAGTG	3
indivsan00_91_TATCGG	3
indivsan00_92_GACCAG	49540
indivsan00_93_TAGTCG	18130
indivsan00_94_TTATAG	80614
indivsan00_95_CTTATG	11502
indivsan00_96_ATCACG	26749
indivsan00_97_GTGAAG	26296
indivsan00_98_AAAGCG	1880
indivsan00_99_GATGAG	8815
indivsan00_100_AACCTG	31812
indivsan00_102_CAGTGG	27457
indivsan00_103_CTATTG	38173
indivsan00_104_GTTACG	9145
indivsan00_105_TTCAGG	37962
indivsan00_106_ATGATG	38021
indivsan00_107_AATAAG	33521
indivsan00_108_AATGTG	22780
indivsan00_110_CACCGG	5709
indivsan00_112_AAGCAG	32201
indivsan00_114_GTATCG	14487
indivsan00_115_ATTAGG	42983
indivsan00_116_GTCTAG	30853
indivsan00_117_TTGACG	5779
indivsan00_119_AATATC	730
indivsan00_120_TGAGCT	6271
indivsan00_121_TAAGCA	4266
indivsan00_124_TGCCAC	3637
indivsan00_125_ATATCA	67346
indivsan00_126_GAGTGA	45363
indivsan00_127_GCCTGG	11483
indivsan00_128_CATTGT	15930
indivsan00_129_TCAATC	21042
indivsan00_139_CTGACA	60654
indivsan00_140_AACCAA	136213
indivsan00_141_TTAGGC	76978
indivsan00_143_GGCAGG	68702
indivsan00_144_TGCGGC	5393
indivsan00_147_CACCTT	26541
indivsan00_149_CGCTTG	11726
indivsan00_151_TGAGAG	977
indivsan00_152_TGCACC	9706
indivsan00_153_CGCCTC	14872
indivsan00_154_GGACGG	52393
indivsan00_156_TGACAA	153403
indivsan00_158_TGGAAG	141107
indivsan00_159_GCGAAC	37249
indivsan00_160_TAACTC	15066
indivsan00_162_AGTACC	50447
indivsan00_163_GAGGTA	125887
indivsan00_165_AAGGTT	222524
indivsan00_166_CGACAT	100181
indivsan00_167_TGTTCC	29672
indivsan00_169_CCACCA	54256
indivsan00_170_TACGCC	4273
indivsan00_171_TGACTG	100664
indivsan00_172_AAACTT	94010
indivsan00_173_CCCTTA	76628
indivsan00_174_TCTGTC	87112
indivsan00_175_GCATCC	37126
indivsan00_176_GCGTTA	144348
indivsan00_177_CTACTC	64263
indivsan00_178_AACGTC	43295
indivsan00_179_TTAACC	37536
indivsan00_181_CGCCGA	43772
indivsan00_182_TTTGGT	143110
indivsan00_184_CAATTA	286518
indivsan00_185_GTCCAC	149895
indivsan00_186_AATAGA	317632
indivsan00_188_GGATCT	164883
indivsan00_190_ATCAGC	257990
indivsan00_193_CTGTTA	84238
indivsan00_194_GTATAT	164238
indivsan00_196_AGGTGC	34259
indivsan00_197_CTGTCG	119179
indivsan00_198_ACGAAG	254110
indivsan00_199_CGAGAA	318070
indivsan00_201_TTGTGT	219936
indivsan00_203_GCCGTG	73305
indivsan00_204_CCCTAT	81479
indivsan00_205_GTGCTA	91458
indivsan00_206_ACTGTT	101183
indivsan00_207_CCAGGC	62446
indivsan00_208_GATACA	439017
indivsan00_209_GCTGAT	249403
indivsan00_210_ACCATG	134546
indivsan00_211_TTGTAA	228938
indivsan00_213_GAGAGT	140979
indivsan00_214_TTTGCC	22147
indivsan00_215_TTTCAT	89759
indivsan00_216_ATAGCC	80589
indivsan00_217_AGCGGT	128512
indivsan00_218_TGCTGA	185959
indivsan00_219_AGGACA	181611
indivsan00_220_TTTGAA	138181
indivsan00_221_TCTATT	147291
indivsan00_222_TGAAGG	57770
indivsan00_223_CCTTGG	65527
indivsan00_224_GGCGCT	42321
indivsan00_225_AAGCCT	137560
indivsan00_226_CATAGC	80582
indivsan00_228_GGCCTG	80378
indivsan00_229_AGCGAA	131942
indivsan00_230_GACCTC	27943
indivsan00_231_ACCGCG	1078
indivsan00_232_GGTAAG	28351
indivsan00_233_GCTTAG	73442
indivsan00_235_TTCGTC	21976
indivsan00_236_GACTCC	24207
indivsan00_237_GGGAAT	122868
indivsan00_238_CGTCTG	19073
indivsan00_239_TAGGTC	60891
indivsan00_240_GGGCTC	2298
indivsan00_241_GAGCAC	26595
indivsan00_242_AGCTCA	23257
indivsan00_243_AGCATC	15160
indivsan00_244_CGCGCA	3664
indivsan00_245_CAGTCA	27100
indivsan00_246_CTTCTT	16044
indivsan00_248_GATGCT	21558
indivyak00_1_TCCACG	2968
indivyak00_2_AATGCC	5450
indivyak00_4_ACACAA	49343
indivyak00_5_CGGACC	1559
indivyak00_6_GGCTAT	22331
indivyak00_8_GCGCGT	8561
indivyak00_9_AAGGCA	30198
indivyak00_10_ACACGT	25474
indivyak00_13_CTGGAG	31948
indivyak00_14_AGTCAC	19934
indivyak00_15_ACCGAT	45981
indivyak00_16_GATGGA	81355
indivyak00_17_AAGAAT	45429
indivyak00_18_GGGAGC	8594
indivyak00_19_TCGTTC	4777
indivyak00_22_AGGCTG	11112
indivyak00_25_TCTTGC	3467
indivyak00_26_GCCGGT	13125
indivyak00_27_AGAACG	38417
indivyak00_28_TAGTAT	91327
indivyak00_29_GAGTTC	23393
indivyak00_30_GAATAC	21673
indivyak00_31_TCCGAC	7353
indivyak00_32_CTGAGG	52143
indivyak00_33_TCTGGA	43956
indivyak00_34_ACCTCT	13362
indivyak00_35_GTCTGA	27942
indivyak00_36_AATGGT	36192
indivyak00_38_CCCACA	60355
indivyak00_40_CATTAA	84304
indivyak00_41_GCACGA	84860
indivyak00_42_GAGCCA	34856
indivyak00_43_AATCGC	6438
indivyak00_44_GTGCCG	5611
indivyak00_45_ACTTCC	19268
indivyak00_46_GGTTGG	102394
indivyak00_47_GGGTTG	115552
indivyak00_48_CTCTAC	30287
indivyak00_49_CTAAGC	9455
indivyak00_50_AAATCT	68918
indivyak00_52_ACATGC	13401
indivyak00_53_TGTAAT	77869
indivyak00_54_TTGTTG	107736
indivyak00_56_TGCTAG	94094
indivyak00_57_TGAATT	90134
indivyak00_58_GAGACC	11907
indivyak00_59_GGCATT	65995
indivyak00_60_GTAGGA	51168
indivyak00_61_CGACCG	13667
indivyak00_63_CTTGGC	18311
indivyak00_64_CCTTCA	90005
indivyak00_65_CGGCTT	25169
indivyak00_66_GTAGTC	21457
indivyak00_67_ACCGGC	9817
indivyak00_69_ATGCGG	67641
indivyak00_70_AGCCAT	51707
indivyak00_72_CGGATG	17048
indivyak00_73_AGACTC	38620
indivyak00_74_ATAGGT	178567
indivyak00_75_CATCGA	77344
indivyak00_76_TTTAGA	253854
indivyak00_77_CGATGG	85044
indivyak00_79_ACCGTA	64269
indivyak00_80_CTAGCA	47096
indivyak00_81_GACAAT	42337
indivyak00_83_GGGTGT	39651
indivyak00_84_TCGTGA	72858
indivyak00_86_TCAAGA	89508
indivyak00_87_CGATAC	50286
indivyak00_88_GGTGGT	57307
indivyak00_89_TCGAGT	53993
indivyak00_90_CACTCT	16344
indivyak00_91_TAGCGT	12490
indivyak00_92_TTCGGA	56513
indivyak00_93_CCAGTA	80486
indivyak00_94_GCGTAT	61353
indivyak00_95_GGCCGT	21972
indivyak00_96_GTTAGC	20130
indivyak00_97_TTATGA	108685
indivyak00_98_CCATCT	9639
indivyak00_100_CATTCC	3466
indivyak00_101_GGAAGT	34442
indivyak00_102_TATCCA	63737
indivyak00_103_GCACAG	52231
indivyak00_104_AGAGTT	52815
indivyak00_105_GGAATG	54055
indivyak00_106_GTCCTT	18416
indivyak00_107_GCGATT	14769
indivyak00_108_ATTGTC	8390
indivyak00_110_TCATAC	15968
indivyak00_111_CACTGA	40875
indivyak00_112_TGAGTC	6787
indivyak00_113_AGGCGT	23467
indivyak00_114_CCTTAC	13444
indivyak00_115_TCTCTG	21141
indivyak00_117_CCTGTG	5713
indivyak00_118_CCGAAT	25
indivyak00_212_CTTGTA	34472
indivyak00_221_GCTCGG	1
indivyak00_232_CTGATT	7103
indivyak00_126_GCCGCC	4
indivyak00_136_CCCTCG	22
indivyak00_147_AGATCC	1
indivyak00_157_AACTGC	2989
indivyak00_170_CGAGCC	4
indivyak00_179_ACTGAC	13
indivyak00_192_ACGTAC	27158
indivyak00_202_GTGACT	11716
indivyak00_119_CTATGT	67
indivyak00_213_GCTGGC	1669
indivyak00_222_ACTAGC	2932
indivyak00_233_GTAACA	12189
indivyak00_127_TAAGTT	17
indivyak00_137_AATACT	15270
indivyak00_149_CACGAT	190
indivyak00_158_CGCTGT	5890
indivyak00_171_CGACGC	4513
indivyak00_181_CGACTA	62998
indivyak00_194_CGCAAT	28857
indivyak00_204_CAGCGC	1646
indivyak00_120_CACTTC	1024
indivyak00_215_GTGAGA	67217
indivyak00_223_GACGAC	1019
indivyak00_234_GTATTA	21590
indivyak00_128_GTCTCT	20
indivyak00_138_ACTACG	19261
indivyak00_151_AATCTA	116588
indivyak00_160_CAAGCT	7687
indivyak00_172_ATCTCC	27630
indivyak00_183_CTCTCA	78504
indivyak00_196_TGGATC	6659
indivyak00_205_ACTCCT	296
indivyak00_121_CGCACG	43
indivyak00_216_AGTCTT	26844
indivyak00_224_GATCAA	67973
indivyak00_235_CCTGCC	616
indivyak00_129_GGCTTA	18
indivyak00_140_TAGACA	53712
indivyak00_152_TCTGCT	10851
indivyak00_162_CTCGGT	21221
indivyak00_173_GTGGAA	125283
indivyak00_184_AAATGA	162539
indivyak00_197_GGGTAA	134375
indivyak00_206_TTTCTA	123083
indivyak00_122_GGACCA	8245
indivyak00_217_AAACCA	67769
indivyak00_225_CGGAGT	11154
indivyak00_237_TATAGT	18760
indivyak00_130_GTCAGT	45
indivyak00_141_CGTCAA	50665
indivyak00_153_CCACGG	63455
indivyak00_163_CAGCAT	78583
indivyak00_175_GTTGCA	135342
indivyak00_185_TAATCC	24629
indivyak00_198_GGTTAC	42853
indivyak00_208_CCGACG	6440
indivyak00_123_TCCATA	42496
indivyak00_218_AAGGAC	40263
indivyak00_226_CTCACT	4822
indivyak00_238_GCAGTT	4761
indivyak00_131_CCTGAA	22176
indivyak00_143_CCGGAC	3143
indivyak00_154_GTCGAT	35766
indivyak00_164_TCTCGT	61119
indivyak00_176_GCTCTT	53863
indivyak00_187_TTGATA	107930
indivyak00_199_CGCAGC	3939
indivyak00_209_ACTCGA	67821
indivyak00_124_TTGTCC	1149
indivyak00_219_GTTCGA	47686
indivyak00_227_GCGTGC	2327
indivyak00_239_ATATAC	5061
indivyak00_132_AAGCGA	159
indivyak00_144_TTAGTA	60090
indivyak00_155_TCGCTT	10708
indivyak00_165_TTACTT	87457
indivyak00_177_CATGTT	34579
indivyak00_189_TCGTCT	16492
indivyak00_200_ACGCTA	146588
indivyak00_210_CAATAT	86853
indivyak00_125_TCATGG	12005
indivyak00_220_CAGGAA	53612
indivyak00_229_AACTTA	5533
indivyak00_240_CGTATT	2504
indivyak00_133_AGGTAT	72
indivyak00_145_TCTGAG	30531
indivyak00_156_ATCGAC	33313
indivyak00_168_GTTCCT	15382
indivyak00_178_TTGCGA	62389
indivyak00_190_TCGCCA	25386
indivyak00_201_TGCGCG	4718
indivyak00_211_CTAATA	32297
