# Supplementary material for: Evolution of Multiple Additive Loci Caused Divergence between Drosophila yakuba and D. santomea in Wing Rowing during Male Courtship
Source: PLoS One. 2012 Aug 30;7(8):e43888. doi: 10.1371/journal.pone.0043888 (PMC3431401; doi:10.1371/journal.pone.0043888)
Supplement: File S6 — D. santomea backcross phenotype data. This file contains the phenotype data for the D. santomea backcross population. Columns, from left to right: movie and barcode identification, wing rows pers seconds courtship, wing rows per seconds the female was stationary during courtship, sex of fly. (CSV) [file pone.0043888.s013.csv]

id	CI	rows/Sec_Court	rows/Sec_SF	sex
indivsan00_2_AAATAG	0.999	0.0901	0.0901	1
indivsan00_3_TATATG	0.879	0.0632	0.0632	1
indivsan00_5_TATGCG	0.509	0.0996	0.1022	1
indivsan00_6_AACGAG	0.893	0.0634	0.0652	1
indivsan00_7_TAGCTG	0.999	0.0534	0.0534	1
indivsan00_8_ATATGG	0.613	0.0290	0.0332	1
indivsan00_9_GTTCAG	0.756	0.0485	0.0487	1
indivsan00_10_ATCTTG	0.649	0.0377	0.0381	1
indivsan00_11_TAATTG	0.95	0.0561	0.0596	1
indivsan00_12_CATACG	0.377	0.1062	0.1068	1
indivsan00_15_TACAAG	0.662	0.1225	0.1237	1
indivsan00_17_TACGTG	0.81	0.1564	0.1725	1
indivsan00_18_CAGCCG	0.669	0.0864	0.0895	1
indivsan00_19_CTACAG	0.967	0.0828	0.0918	1
indivsan00_20_ATTCTG	0.552	0.0825	0.0833	1
indivsan00_21_TTCTCG	0.966	0.1064	0.1092	1
indivsan00_22_CAATCG	0.923	0.1034	0.1077	1
indivsan00_23_GATAGG	0.963	0.0888	0.0932	1
indivsan00_24_CACATG	0.872	0.0940	0.0940	1
indivsan00_25_CACGCG	0.992	0.1109	0.1228	1
indivsan00_26_GAGCGG	0.978	0.0790	0.0803	1
indivsan00_27_GTACTG	0.748	0.0297	0.0311	1
indivsan00_28_TTTCCG	0.819	0.1113	0.1312	1
indivsan00_29_CTCTGG	0.67	0.0697	0.0781	1
indivsan00_30_GAATGG	0.897	0.0793	0.0922	1
indivsan00_31_TATTAG	0.844	0.0884	0.1028	1
indivsan00_32_GACACG	0.612	0.0617	0.0937	1
indivsan00_33_CAGAAG	0.731	0.0973	0.1021	1
indivsan00_35_TAGGAG	0.939	0.0911	0.0946	1
indivsan00_36_ATACCG	0.448	0.1042	0.1074	1
indivsan00_37_CTTCGG	0.73	0.0350	0.0372	1
indivsan00_38_ATCCAG	0.999	0.0801	0.0819	1
indivsan00_39_TAACAG	0.973	0.0479	0.0481	1
indivsan00_40_GATTCG	0.599	0.0649	0.0816	1
indivsan00_41_AACAGG	0.559	0.0253	0.0282	1
indivsan00_43_GAGATG	0.84	0.1019	0.1205	1
indivsan00_44_CAGGTG	0.939	0.1634	0.1655	1
indivsan00_45_TTACGG	0.816	0.0921	0.1021	1
indivsan00_47_ATTGAG	0.969	0.0745	0.0752	1
indivsan00_48_TTCCTG	0.709	0.1066	0.1073	1
indivsan00_49_CAACTG	0.929	0.1325	0.1406	1
indivsan00_50_AATTGG	0.894	0.1404	0.1436	1
indivsan00_51_CACTAG	0.698	0.1360	0.1382	1
indivsan00_52_AAGACG	0.812	0.0629	0.0814	1
indivsan00_53_GAGGCG	0.866	0.0603	0.0609	1
indivsan00_54_GTAGAG	0.662	0.1007	0.1020	1
indivsan00_55_TTTGTG	0.989	0.0742	0.0747	1
indivsan00_56_GTCCGG	0.86	0.0969	0.0970	1
indivsan00_57_GAACCG	0.882	0.1184	0.1226	1
indivsan00_58_CATCAG	0.998	0.0690	0.0710	1
indivsan00_59_GACTTG	0.622	0.0548	0.0568	1
indivsan00_60_TAGAGG	0.748	0.1441	0.1452	1
indivsan00_62_TTAATG	0.942	0.0814	0.0965	1
indivsan00_63_ATAGTG	0.504	0.0969	0.1014	1
indivsan00_64_CTTGCG	0.868	0.0755	0.0795	1
indivsan00_65_TTCGAG	0.974	0.1425	0.1472	1
indivsan00_66_AAACGG	0.991	0.1135	0.1151	1
indivsan00_67_GATCTG	0.693	0.0792	0.0870	1
indivsan00_68_AACTCG	0.742	0.1267	0.1335	1
indivsan00_72_GAGTAG	0.472	0.0894	0.1008	1
indivsan00_73_CTAACG	0.982	0.0998	0.1000	1
indivsan00_74_TTAGCG	0.779	0.0571	0.0579	1
indivsan00_75_CTCAAG	0.933	0.0919	0.0930	1
indivsan00_77_CTCGTG	0.352	0.0252	0.0323	1
indivsan00_78_CAAGAG	0.999	0.0623	0.0630	1
indivsan00_79_AATCCG	0.559	0.0457	0.0471	1
indivsan00_81_TACTGG	0.94	0.0485	0.0506	1
indivsan00_82_AAGTTG	0.994	0.0549	0.0554	1
indivsan00_83_GTAAGG	0.878	0.0456	0.0481	1
indivsan00_84_TTTAAG	0.824	0.0849	0.0854	1
indivsan00_85_GTCATG	0.791	0.1324	0.1327	1
indivsan00_86_GTCGCG	0.86	0.1486	0.1486	1
indivsan00_90_GAAGTG	0.882	0.1310	0.1315	1
indivsan00_91_TATCGG	1	0.0615	0.0615	1
indivsan00_92_GACCAG	0.717	0.0465	0.0493	1
indivsan00_93_TAGTCG	0.99	0.1111	0.1137	1
indivsan00_94_TTATAG	0.944	0.1071	0.1077	1
indivsan00_95_CTTATG	1	0.1144	0.1220	1
indivsan00_96_ATCACG	0.867	0.1060	0.1226	1
indivsan00_97_GTGAAG	0.89	0.0999	0.1071	1
indivsan00_98_AAAGCG	0.944	0.0400	0.0408	1
indivsan00_99_GATGAG	0.903	0.0836	0.1064	1
indivsan00_100_AACCTG	0.963	0.0611	0.0622	1
indivsan00_102_CAGTGG	0.888	0.0814	0.0831	1
indivsan00_103_CTATTG	0.934	0.0416	0.0428	1
indivsan00_104_GTTACG	0.371	0.0509	0.0509	1
indivsan00_105_TTCAGG	0.792	0.0982	0.1007	1
indivsan00_106_ATGATG	0.637	0.1089	0.1089	1
indivsan00_107_AATAAG	0.982	0.0781	0.0789	1
indivsan00_108_AATGTG	0.723	0.0691	0.0939	1
indivsan00_110_CACCGG	0.722	0.0908	0.0935	1
indivsan00_112_AAGCAG	0.899	0.0964	0.0976	1
indivsan00_114_GTATCG	0.529	0.1197	0.1481	1
indivsan00_115_ATTAGG	0.831	0.1310	0.1330	1
indivsan00_116_GTCTAG	1	0.0976	0.1002	1
indivsan00_117_TTGACG	0.95	0.0585	0.0591	1
indivsan00_119_AATATC	0.717	0.0977	0.1425	1
indivsan00_120_TGAGCT	0.889	0.0900	0.0941	1
indivsan00_121_TAAGCA	0.948	0.0985	0.1544	1
indivsan00_124_TGCCAC	0.828	0.0644	0.0744	1
indivsan00_125_ATATCA	0.976	0.0524	0.0526	1
indivsan00_126_GAGTGA	0.716	0.1056	0.1059	1
indivsan00_127_GCCTGG	0.924	0.0793	0.0815	1
indivsan00_128_CATTGT	0.649	0.0890	0.0968	1
indivsan00_129_TCAATC	0.587	0.0492	0.0493	1
indivsan00_139_CTGACA	0.934	0.0678	0.0727	1
indivsan00_140_AACCAA	1	0.0722	0.0751	1
indivsan00_141_TTAGGC	0.987	0.0777	0.0794	1
indivsan00_143_GGCAGG	0.825	0.1032	0.1034	1
indivsan00_144_TGCGGC	0.991	0.0729	0.0876	1
indivsan00_147_CACCTT	0.396	0.0674	0.0889	1
indivsan00_149_CGCTTG	0.88	0.0922	0.0989	1
indivsan00_151_TGAGAG	0.779	0.1041	0.1053	1
indivsan00_152_TGCACC	0.68	0.0441	0.0465	1
indivsan00_153_CGCCTC	0.95	0.0783	0.0783	1
indivsan00_154_GGACGG	0.906	0.1018	0.1031	1
indivsan00_156_TGACAA	0.942	0.0637	0.0649	1
indivsan00_158_TGGAAG	0.979	0.1350	0.1530	1
indivsan00_159_GCGAAC	0.902	0.0603	0.0620	1
indivsan00_160_TAACTC	0.882	0.0554	0.0619	1
indivsan00_162_AGTACC	0.948	0.1149	0.1167	1
indivsan00_163_GAGGTA	0.92	0.0531	0.0555	1
indivsan00_165_AAGGTT	0.979	0.0624	0.0736	1
indivsan00_166_CGACAT	0.989	0.1109	0.1250	1
indivsan00_167_TGTTCC	0.942	0.0977	0.1000	1
indivsan00_169_CCACCA	0.979	0.1226	0.1280	1
indivsan00_170_TACGCC	0.996	0.0287	0.0290	1
indivsan00_171_TGACTG	0.894	0.0704	0.0716	1
indivsan00_172_AAACTT	0.957	0.1394	0.1660	1
indivsan00_173_CCCTTA	0.934	0.1043	0.1058	1
indivsan00_174_TCTGTC	0.968	0.1761	0.1974	1
indivsan00_175_GCATCC	1	0.1089	0.1388	1
indivsan00_176_GCGTTA	0.753	0.1077	0.1093	1
indivsan00_177_CTACTC	0.923	0.0542	0.0557	1
indivsan00_178_AACGTC	0.954	0.0896	0.0909	1
indivsan00_179_TTAACC	0.767	0.0696	0.0902	1
indivsan00_181_CGCCGA	0.768	0.0854	0.1055	1
indivsan00_182_TTTGGT	0.863	0.0940	0.1017	1
indivsan00_184_CAATTA	0.943	0.0542	0.0590	1
indivsan00_185_GTCCAC	0.952	0.0945	0.1033	1
indivsan00_186_AATAGA	0.603	0.0626	0.0926	1
indivsan00_188_GGATCT	0.737	0.0875	0.1278	1
indivsan00_190_ATCAGC	0.934	0.0809	0.0890	1
indivsan00_193_CTGTTA	0.681	0.0636	0.0744	1
indivsan00_194_GTATAT	0.918	0.1126	0.1426	1
indivsan00_196_AGGTGC	0.491	0.0724	0.0751	1
indivsan00_197_CTGTCG	0.959	0.1506	0.2047	1
indivsan00_198_ACGAAG	0.899	0.0532	0.0573	1
indivsan00_199_CGAGAA	0.943	0.0730	0.0780	1
indivsan00_201_TTGTGT	0.829	0.0764	0.0846	1
indivsan00_203_GCCGTG	0.706	0.0515	0.0545	1
indivsan00_204_CCCTAT	0.957	0.0732	0.0739	1
indivsan00_205_GTGCTA	0.997	0.1214	0.1367	1
indivsan00_206_ACTGTT	0.857	0.0358	0.1146	1
indivsan00_207_CCAGGC	0.968	0.0850	0.0897	1
indivsan00_208_GATACA	0.788	0.0240	0.0248	1
indivsan00_209_GCTGAT	0.485	0.0918	0.0940	1
indivsan00_210_ACCATG	0.908	0.1199	0.1227	1
indivsan00_211_TTGTAA	0.951	0.0304	0.0315	1
indivsan00_213_GAGAGT	0.728	0.0458	0.0540	1
indivsan00_214_TTTGCC	1	0.0933	0.1032	1
indivsan00_215_TTTCAT	0.916	0.1226	0.1361	1
indivsan00_216_ATAGCC	0.877	0.1077	0.1267	1
indivsan00_217_AGCGGT	0.672	0.1157	0.1420	1
indivsan00_218_TGCTGA	0.941	0.0816	0.0944	1
indivsan00_219_AGGACA	0.971	0.0847	0.1072	1
indivsan00_220_TTTGAA	0.96	0.1273	0.1432	1
indivsan00_221_TCTATT	0.984	0.1625	0.1809	1
indivsan00_222_TGAAGG	0.887	0.1241	0.1352	1
indivsan00_223_CCTTGG	0.93	0.0669	0.0676	1
indivsan00_224_GGCGCT	0.96	0.0706	0.0718	1
indivsan00_225_AAGCCT	0.868	0.1127	0.1311	1
indivsan00_226_CATAGC	0.974	0.1690	0.2129	1
indivsan00_228_GGCCTG	0.827	0.1237	0.1407	1
indivsan00_229_AGCGAA	0.947	0.0692	0.0696	1
indivsan00_230_GACCTC	0.948	0.0574	0.0603	1
indivsan00_231_ACCGCG	1	0.1576	0.1580	1
indivsan00_232_GGTAAG	0.89	0.0886	0.1081	1
indivsan00_233_GCTTAG	1	0.0957	0.0994	1
indivsan00_235_TTCGTC	0.922	0.1410	0.1667	1
indivsan00_236_GACTCC	0.97	0.1283	0.1284	1
indivsan00_237_GGGAAT	0.977	0.0978	0.1470	1
indivsan00_238_CGTCTG	0.749	0.1484	0.1522	1
indivsan00_239_TAGGTC	0.956	0.1128	0.1292	1
indivsan00_240_GGGCTC	0.584	0.1030	0.1171	1
indivsan00_241_GAGCAC	0.906	0.0883	0.0956	1
indivsan00_242_AGCTCA	0.871	0.1339	0.1458	1
indivsan00_243_AGCATC	0.956	0.0698	0.0704	1
indivsan00_244_CGCGCA	0.97	0.0619	0.0662	1
indivsan00_245_CAGTCA	0.981	0.1308	0.1404	1
indivsan00_246_CTTCTT	0.99	0.1044	0.1086	1
indivsan00_248_GATGCT	0.769	0.1228	0.1294	1
