# Supplementary material for: Evolution of Multiple Additive Loci Caused Divergence between Drosophila yakuba and D. santomea in Wing Rowing during Male Courtship
Source: PLoS One. 2012 Aug 30;7(8):e43888. doi: 10.1371/journal.pone.0043888 (PMC3431401; doi:10.1371/journal.pone.0043888)
Supplement: File S7 — D. yakuba backcross phenotype. This file contains the phenotype data for the D. yakuba backcross population. Columns, from left to right: movie and barcode identification, wing rows pers seconds courtship, wing rows per seconds the female was stationary during courtship, sex of fly. (CSV) [file pone.0043888.s014.csv]

id	CI	rows/Sec_Court	rows/Sec_SF	sex
indivyak00_1_TCCACG	0.5	0.0000	0.0000	male
indivyak00_2_AATGCC	0.913	0.0012	0.0078	male
indivyak00_4_ACACAA	0.546	0.0102	0.0145	male
indivyak00_5_CGGACC	0.812	0.0287	0.0933	male
indivyak00_6_GGCTAT	0.91	0.0012	0.0013	male
indivyak00_8_GCGCGT	0.939	0.0201	0.0700	male
indivyak00_9_AAGGCA	0.629	0.0053	0.0357	male
indivyak00_10_ACACGT	0.583	0.0229	0.0256	male
indivyak00_13_CTGGAG	0.64	0.0000	0.0000	male
indivyak00_14_AGTCAC	0.616	0.0199	0.0217	male
indivyak00_15_ACCGAT	0.837	0.0000	0.0000	male
indivyak00_16_GATGGA	0.447	0.0000	0.0000	male
indivyak00_17_AAGAAT	0.981	0.0000	0.0000	male
indivyak00_18_GGGAGC	0.391	0.0142	0.0154	male
indivyak00_19_TCGTTC	0.99	0.0404	0.0425	male
indivyak00_22_AGGCTG	0.839	0.0013	0.0020	male
indivyak00_25_TCTTGC	0.693	0.0035	0.0055	male
indivyak00_26_GCCGGT	0.774	0.0057	0.0064	male
indivyak00_27_AGAACG	0.417	0.0000	0.0000	male
indivyak00_28_TAGTAT	0.894	0.0000	0.0000	male
indivyak00_29_GAGTTC	0.666	0.0083	0.0097	male
indivyak00_30_GAATAC	0.35	0.0000	0.0000	male
indivyak00_31_TCCGAC	0.326	0.0000	0.0000	male
indivyak00_32_CTGAGG	0.906	0.0221	0.0308	male
indivyak00_33_TCTGGA	0.506	0.0022	0.0370	male
indivyak00_34_ACCTCT	0.837	0.0239	0.0592	male
indivyak00_35_GTCTGA	0.513	0.0000	0.0000	male
indivyak00_36_AATGGT	0.728	0.0000	0.0000	male
indivyak00_38_CCCACA	0.938	0.0108	0.0151	male
indivyak00_40_CATTAA	0.293	0.0000	0.0000	male
indivyak00_41_GCACGA	0.947	0.0106	0.0173	male
indivyak00_42_GAGCCA	0.761	0.0000	0.0000	male
indivyak00_43_AATCGC	0.776	0.0000	0.0000	male
indivyak00_44_GTGCCG	0.77	0.0029	0.0085	male
indivyak00_45_ACTTCC	0.284	0.0000	0.0000	male
indivyak00_46_GGTTGG	0.713	0.0156	0.0334	male
indivyak00_47_GGGTTG	1	0.0078	0.0089	male
indivyak00_48_CTCTAC	0.963	0.0179	0.0219	male
indivyak00_49_CTAAGC	0.77	0.0101	0.0326	male
indivyak00_50_AAATCT	0.862	0.0013	0.0069	male
indivyak00_52_ACATGC	0.869	0.0026	0.0027	male
indivyak00_53_TGTAAT	0.874	0.0366	0.0393	male
indivyak00_54_TTGTTG	0.811	0.0000	0.0000	male
indivyak00_56_TGCTAG	0.622	0.0161	0.0464	male
indivyak00_57_TGAATT	0.72	0.0000	0.0000	male
indivyak00_58_GAGACC	0.978	0.0251	0.0294	male
indivyak00_59_GGCATT	0.961	0.0069	0.0619	male
indivyak00_60_GTAGGA	0.903	0.0086	0.0106	male
indivyak00_61_CGACCG	0.52	0.0577	0.0938	male
indivyak00_63_CTTGGC	0.892	0.0075	0.0333	male
indivyak00_64_CCTTCA	0.924	0.0000	0.0000	male
indivyak00_65_CGGCTT	0.852	0.0391	0.0493	male
indivyak00_66_GTAGTC	0.598	0.0000	0.0000	male
indivyak00_67_ACCGGC	0.963	0.0092	0.0167	male
indivyak00_69_ATGCGG	0.957	0.0093	0.0111	male
indivyak00_70_AGCCAT	0.702	0.0047	0.0052	male
indivyak00_72_CGGATG	0.898	0.0235	0.0792	male
indivyak00_73_AGACTC	0.817	0.0259	0.0302	male
indivyak00_74_ATAGGT	0.849	0.0236	0.0773	male
indivyak00_75_CATCGA	0.832	0.0200	0.1020	male
indivyak00_76_TTTAGA	0.838	0.0212	0.0272	male
indivyak00_77_CGATGG	0.819	0.0000	0.0000	male
indivyak00_79_ACCGTA	0.831	0.0080	0.0082	male
indivyak00_80_CTAGCA	0.989	0.0011	0.0099	male
indivyak00_81_GACAAT	0.92	0.0193	0.0245	male
indivyak00_83_GGGTGT	0.906	0.0065	0.0067	male
indivyak00_84_TCGTGA	0.889	0.0038	0.0210	male
indivyak00_86_TCAAGA	0.805	0.0128	0.0197	male
indivyak00_87_CGATAC	0.812	0.0041	0.0077	male
indivyak00_88_GGTGGT	0.676	0.0049	0.0158	male
indivyak00_89_TCGAGT	0.414	0.0000	0.0000	male
indivyak00_90_CACTCT	0.604	0.0037	0.0345	male
indivyak00_91_TAGCGT	0.933	0.0107	0.0204	male
indivyak00_92_TTCGGA	0.91	0.0049	0.0328	male
indivyak00_93_CCAGTA	0.996	0.0033	0.0055	male
indivyak00_94_GCGTAT	0.786	0.0085	0.0190	male
indivyak00_95_GGCCGT	0.86	0.0013	0.0056	male
indivyak00_96_GTTAGC	0.903	0.0000	0.0000	male
indivyak00_97_TTATGA	0.859	0.0083	0.0550	male
indivyak00_98_CCATCT	0.808	0.0000	0.0000	male
indivyak00_100_CATTCC	0.636	0.0192	0.0193	male
indivyak00_101_GGAAGT	0.706	0.0031	0.0033	male
indivyak00_102_TATCCA	0.716	0.0093	0.0213	male
indivyak00_103_GCACAG	0.603	0.0037	0.0104	male
indivyak00_104_AGAGTT	0.995	0.0506	0.0859	male
indivyak00_105_GGAATG	0.263	0.0000	0.0000	male
indivyak00_106_GTCCTT	0.734	0.0257	0.0348	male
indivyak00_107_GCGATT	0.438	0.0207	0.0870	male
indivyak00_108_ATTGTC	0.709	0.0172	0.0909	male
indivyak00_110_TCATAC	0.799	0.0000	0.0000	male
indivyak00_111_CACTGA	0.796	0.0028	0.0040	male
indivyak00_112_TGAGTC	0.594	0.0000	0.0000	male
indivyak00_113_AGGCGT	0.507	0.0022	0.0075	male
indivyak00_114_CCTTAC	0.329	0.0000	0.0000	male
indivyak00_115_TCTCTG	0.706	0.0000	0.0000	male
indivyak00_117_CCTGTG	0.423	0.0052	0.0208	male
indivyak00_118_CCGAAT	0.881	0.0038	0.0226	male
indivyak00_119_CTATGT	0.879	0.0544	0.0676	male
indivyak00_120_CACTTC	0.38	0.0000	0.0000	male
indivyak00_121_CGCACG	0.693	0.0000	0.0000	male
indivyak00_122_GGACCA	0.536	0.0726	0.0897	male
indivyak00_123_TCCATA	0.513	0.0022	0.2500	male
indivyak00_124_TTGTCC	0.954	0.0151	0.0813	male
indivyak00_125_TCATGG	0.293	0.0000	0.0000	male
indivyak00_126_GCCGCC	0.778	0.0000	0.0000	male
indivyak00_127_TAAGTT	0.534	0.0000	0.0000	male
indivyak00_128_GTCTCT	0.3830	.0261	0.1667	male
indivyak00_129_GGCTTA	0.968	0.0195	0.0197	male
indivyak00_130_GTCAGT	0.972	0.0217	0.0217	male
indivyak00_131_CCTGAA	0.256	0.0000	0.0000	male
indivyak00_132_AAGCGA	0.344	0.0032	0.0079	male
indivyak00_133_AGGTAT	0.715	0.0235	0.0397	male
indivyak00_136_CCCTCG	0.76	0.0000	0.0000	male
indivyak00_137_AATACT	0.934	0.0250	0.0326	male
indivyak00_138_ACTACG	0.796	0.0405	0.0406	male
indivyak00_140_TAGACA	0.399	0.0000	0.0000	male
indivyak00_141_CGTCAA	0.264	0.0168	0.0430	male
indivyak00_143_CCGGAC	0.443	0.0175	0.0303	male
indivyak00_144_TTAGTA	0.372	0.0388	0.0596	male
indivyak00_145_TCTGAG	0.622	0.0000	0.0000	male
indivyak00_147_AGATCC	0.745	0.0208	0.0209	male
indivyak00_149_CACGAT	0.651	0.0080	0.0205	male
indivyak00_151_AATCTA	0.913	0.0402	0.0454	male
indivyak00_152_TCTGCT	0.996	0.0056	0.0057	male
indivyak00_153_CCACGG	0.446	0.0025	0.0370	male
indivyak00_154_GTCGAT	0.346	0.0193	0.0228	male
indivyak00_155_TCGCTT	0.995	0.0192	0.0209	male
indivyak00_156_ATCGAC	0.756	0.0265	0.0849	male
indivyak00_157_AACTGC	0.917	0.0000	0.0000	male
indivyak00_158_CGCTGT	0.763	0.0553	0.0566	male
indivyak00_160_CAAGCT	0.549	0.0324	0.0480	male
indivyak00_162_CTCGGT	0.649	0.0000	0.0000	male
indivyak00_163_CAGCAT	0.694	0.0064	0.0455	male
indivyak00_164_TCTCGT	0.536	0.0124	0.0135	male
indivyak00_165_TTACTT	0.764	0.0044	0.0181	male
indivyak00_168_GTTCCT	0.723	0.0123	0.0640	male
indivyak00_170_CGAGCC	0.933	0.0071	0.0198	male
indivyak00_171_CGACGC	0.73	0.0244	0.0369	male
indivyak00_172_ATCTCC	0.896	0.0112	0.0127	male
indivyak00_173_GTGGAA	0.363	0.0275	0.0783	male
indivyak00_175_GTTGCA	0.539	0.0000	0.0000	male
indivyak00_176_GCTCTT	0.771	0.0043	0.0076	male
indivyak00_177_CATGTT	0.867	0.0269	0.0640	male
indivyak00_178_TTGCGA	0.73	0.0000	0.0000	male
indivyak00_179_ACTGAC	0.909	0.0105	0.0417	male
indivyak00_181_CGACTA	0.931	0.0095	0.0098	male
indivyak00_183_CTCTCA	0.802	0.0277	0.0833	male
indivyak00_184_AAATGA	0.907	0.0282	0.0365	male
indivyak00_185_TAATCC	0.656	0.0169	0.0216	male
indivyak00_187_TTGATA	0.893	0.0075	0.0134	male
indivyak00_189_TCGTCT	0.727	0.0046	0.0192	male
indivyak00_190_TCGCCA	0.847	0.0486	0.0604	male
indivyak00_192_ACGTAC	0.7	0.0444	0.0447	male
indivyak00_194_CGCAAT	0.543	0.0184	0.0629	male
indivyak00_196_TGGATC	0.907	0.0000	0.0000	male
indivyak00_197_GGGTAA	1	0.0000	0.0000	male
indivyak00_198_GGTTAC	0.913	0.0255	0.0286	male
indivyak00_199_CGCAGC	0.51	0.0000	0.0000	male
indivyak00_200_ACGCTA	0.529	0.0168	0.0231	male
indivyak00_201_TGCGCG	0.343	0.0097	0.0097	male
indivyak00_202_GTGACT	0.616	0.0271	0.0708	male
indivyak00_204_CAGCGC	0.394	0.0169	0.0181	male
indivyak00_205_ACTCCT	0.693	0.0112	0.0178	male
indivyak00_206_TTTCTA	0.994	0.0101	0.0153	male
indivyak00_208_CCGACG	0.843	0.0158	0.0332	male
indivyak00_209_ACTCGA	0.678	0.0131	0.0139	male
indivyak00_210_CAATAT	0.924	0.0072	0.0169	male
indivyak00_211_CTAATA	0.867	0.0436	0.0676	male
indivyak00_212_CTTGTA	0.618	0.0162	0.0400	male
indivyak00_213_GCTGGC	0.804	0.0290	0.0654	male
indivyak00_215_GTGAGA	0.856	0.0000	0.0000	male
indivyak00_216_AGTCTT	0.421	0.0185	0.0391	male
indivyak00_217_AAACCA	0.339	0.0066	0.0132	male
indivyak00_218_AAGGAC	0.508	0.0109	0.0385	male
indivyak00_219_GTTCGA	0.896	0.0050	0.0430	male
indivyak00_220_CAGGAA	0.581	0.0153	0.0386	male
indivyak00_221_GCTCGG	0.994	0.0235	0.0279	male
indivyak00_222_ACTAGC	0.927	0.0060	0.0061	male
indivyak00_223_GACGAC	0.471	0.0825	0.1577	male
indivyak00_224_GATCAA	0.714	0.0078	0.0111	male
indivyak00_225_CGGAGT	0.7	0.0000	0.0000	male
indivyak00_226_CTCACT	0.971	0.0011	0.0055	male
indivyak00_227_GCGTGC	0.409	0.0163	0.0317	male
indivyak00_229_AACTTA	0.912	0.0271	0.0413	male
indivyak00_232_CTGATT	0.79	0.0056	0.0094	male
indivyak00_233_GTAACA	0.942	0.0100	0.0104	male
indivyak00_234_GTATTA	0.68	0.0033	0.0274	male
indivyak00_235_CCTGCC	0.94	0.0674	0.0833	male
indivyak00_237_TATAGT	0.644	0.0431	0.1068	male
indivyak00_238_GCAGTT	0.925	0.0035	0.0037	male
indivyak00_239_ATATAC	0.641	0.0052	0.0197	male
indivyak00_240_CGTATT	0.571	0.0117	0.0140	male
